# Supplementary material for: Evaluating the effectiveness of data governance frameworks in ensuring security and privacy of healthcare data: A quantitative analysis of ISO standards, GDPR, and HIPAA in blockchain technology
Source: PLoS One. 2025 May 23;20(5):e0324285. doi: 10.1371/journal.pone.0324285 (PMC12101661; doi:10.1371/journal.pone.0324285)
Supplement: S1 Data — (XLXS) [file pone.0324285.s001.xlsx]

## Sheet: SPSS Dataset
Role_in_Healthcare	Year_of_Experience	Familiarity_Level	ISO_Protect	ISO_Trust	ISO_Security	GDPR_Protect	GDPR_Trust	GDPR_Security	HIPPA_Protect	HIPPA_Trust	HIPPA_Security	Framework
3	2	3	1	1	1	1	1	1	1	1	1	3
3	2	3	3	2	5	3	3	2	4	3	2	3
3	2	3	4	1	4	1	2	2	1	2	1	3
3	2	3	3	3	3	3	3	2	2	2	3	3
3	4	3	3	1	3	3	3	3	2	3	1	3
3	4	3	3	2	2	3	2	1	1	1	2	3
3	4	2	2	1	3	2	1	3	3	1	1	2
3	4	2	2	2	3	2	2	4	2	2	2	2
3	4	2	3	2	3	2	3	3	2	2	2	2
3	2	2	1	2	2	1	2	1	2	1	2	2
3	4	2	1	1	1	1	1	1	1	1	1	2
3	4	2	1	1	3	1	2	1	1	1	1	2
3	4	3	3	3	4	4	5	5	3	3	3	3
3	2	3	4	2	1	4	4	4	2	2	2	3
3	4	3	3	2	2	2	2	2	2	2	2	3
3	3	3	2	1	3	1	1	2	4	1	1	3
3	2	3	1	1	4	1	1	3	3	3	1	3
3	4	3	3	2	1	1	3	4	1	1	2	3
3	3	3	2	1	1	2	3	3	1	3	1	3
3	3	3	2	2	2	3	3	1	2	1	2	3
2	3	3	1	3	1	1	1	3	1	1	3	3
2	3	3	3	2	2	2	2	4	3	2	2	3
2	3	1	3	3	4	2	2	3	3	2	3	1
2	3	1	3	3	4	3	2	3	3	2	3	1
2	3	1	2	4	1	2	1	1	2	1	4	1
2	3	1	4	5	3	5	4	3	2	5	5	1
2	3	1	2	1	5	4	3	3	3	2	1	1
2	3	1	4	5	4	3	2	4	1	1	5	1
2	3	1	2	3	4	2	2	3	2	2	3	1
2	5	3	2	2	1	1	1	2	2	1	2	3
2	5	2	1	3	2	1	2	2	1	1	3	2
1	5	2	2	3	2	2	3	4	1	1	3	2
2	5	2	3	3	4	1	3	2	3	3	3	2
2	5	2	2	2	3	2	2	2	2	2	2	2
4	5	2	1	2	1	2	2	2	2	1	2	2
2	4	2	1	2	1	1	1	5	3	1	2	2
2	4	2	3	3	1	3	3	2	3	2	3	2
4	4	2	1	1	1	1	1	1	1	1	1	2
2	4	2	1	1	2	1	2	2	2	2	1	2
2	2	2	2	1	1	1	1	2	2	2	1	2
2	1	2	2	2	3	2	2	2	1	2	2	2
2	1	3	1	2	2	1	2	1	2	1	2	3
2	2	3	2	2	4	1	1	3	4	4	2	3
2	2	3	3	2	4	1	3	4	2	3	2	3
2	2	3	2	2	3	1	2	2	1	2	1	3
2	2	3	2	4	5	3	4	5	3	4	2	3
2	2	3	2	2	2	2	2	2	1	2	1	3
2	2	3	1	3	5	1	4	3	1	3	3	2
2	2	3	3	3	4	2	3	3	4	2	1	2
1	2	3	1	1	1	1	1	3	1	3	2	2
3	2	1	1	1	1	1	1	1	1	1	1	2
3	2	3	3	2	5	3	3	2	4	3	2	2
3	2	3	4	1	4	1	2	2	1	2	2	2
3	2	1	3	3	3	3	3	2	2	2	2	3
3	4	3	3	1	3	3	3	3	2	3	1	3
3	4	3	3	2	2	3	2	1	1	1	1	3
3	4	2	2	1	3	2	1	3	3	1	3	3
3	4	2	2	2	3	2	2	4	2	2	2	3
3	4	2	3	2	3	2	3	3	2	2	2	3
3	2	2	1	2	2	1	2	1	2	1	1	3
3	4	2	1	1	1	1	1	1	1	1	1	3
3	4	2	1	1	3	1	2	1	1	1	2	3
3	4	1	3	3	4	4	5	5	3	3	1	3
4	2	3	4	2	1	4	4	4	2	2	2	1
5	4	3	3	2	2	2	2	2	2	2	3	1
4	3	3	2	1	3	1	1	2	4	1	2	1
5	2	3	1	1	4	1	1	3	3	3	3	1
2	4	3	3	2	1	1	3	4	1	1	3	1
2	3	3	2	1	1	2	3	3	1	3	4	1
2	3	3	2	2	2	3	3	1	2	1	5	1
3	3	3	1	3	1	1	1	3	1	1	1	3
3	3	3	3	2	2	2	2	4	3	2	5	2
3	3	1	3	3	4	2	2	3	3	2	3	2
4	3	1	3	3	4	3	2	3	3	2	2	2
3	3	1	2	4	1	2	1	1	2	1	3	2
2	3	1	4	5	3	5	4	3	2	5	3	2
3	3	1	2	1	5	4	3	3	3	2	3	2
2	3	1	4	5	4	3	2	4	1	1	2	3
3	3	1	2	3	4	2	2	3	2	2	2	3
2	5	1	2	2	1	1	1	2	2	1	2	3
3	5	2	1	3	2	1	2	2	1	1	3	3
2	5	2	2	3	2	2	3	4	1	1	1	3
3	5	2	3	3	4	1	3	2	3	3	1	3
3	5	2	2	2	3	2	2	2	2	2	1	2
3	5	2	1	2	1	2	2	2	2	1	2	2
3	4	2	1	2	1	1	1	5	3	1	2	2
3	4	2	3	3	1	3	3	2	3	2	2	2
3	4	2	1	1	1	1	1	1	1	1	1	2
3	4	2	1	1	2	1	2	2	2	2	2	2
3	1	2	2	1	1	1	1	2	2	2	1	3
3	2	2	2	2	3	2	2	2	1	2	3	3
3	2	1	1	2	2	1	2	1	2	1	1	3
3	2	3	2	2	4	1	1	3	4	4	2	3
3	2	3	3	2	4	1	3	4	2	3	1	3
4	2	3	2	2	3	1	2	2	1	2	2	3
3	1	3	2	4	5	3	4	5	3	4	2	3
3	1	3	2	2	2	2	2	2	1	2	2	3
3	3	3	1	3	5	1	4	3	1	3	1	3
3	3	3	3	3	4	2	3	3	4	2	1	3
3	3	3	1	1	1	1	1	3	1	3	3	1
3	3	1	1	1	1	1	1	1	1	1	2	1
3	3	1	3	2	5	3	3	2	4	3	2	1
3	1	1	4	1	4	1	2	2	1	2	1	1
3	2	1	3	3	3	3	3	2	2	2	1	1
3	4	1	3	1	3	3	3	3	2	3	2	1
3	4	1	3	2	2	3	2	1	1	1	1	1
3	4	2	2	1	3	2	1	3	3	1	2	3
3	4	2	2	2	3	2	2	4	2	2	3	2
3	4	2	3	2	3	2	3	3	2	2	2	2
3	2	2	1	2	2	1	2	1	2	1	3	2
3	4	2	1	1	1	1	1	1	1	1	3	2
3	4	2	1	1	3	1	2	1	1	1	4	2
3	4	1	3	3	4	4	5	5	3	3	5	2
3	2	3	4	2	1	4	4	4	2	2	1	2
3	4	3	3	2	2	2	2	2	2	2	5	2
3	3	3	2	1	3	1	1	2	4	1	3	2
3	2	3	1	1	4	1	1	3	3	3	2	2
3	4	3	3	2	1	1	3	4	1	1	3	2
3	3	3	2	1	1	2	3	3	1	3	3	3
3	3	3	2	2	2	3	3	1	2	1	3	3
2	3	3	1	3	1	1	1	3	1	1	2	3
2	3	3	3	2	2	2	2	4	3	2	2	3
2	3	1	3	3	4	2	2	3	3	2	2	3
2	3	1	3	3	4	3	2	3	3	2	3	3
2	3	1	2	4	1	2	1	1	2	1	1	3
2	3	1	4	5	3	5	4	3	2	5	1	3
2	3	1	2	1	5	4	3	3	3	2	1	3
2	3	1	4	5	4	3	2	4	1	1	2	3
2	3	1	2	3	4	2	2	3	2	2	2	3
2	5	1	2	2	1	1	1	2	2	1	1	3
2	5	2	1	3	2	1	2	2	1	1	2	3
1	5	2	2	3	2	2	3	4	1	1	1	3
2	5	2	3	3	4	1	3	2	3	3	3	2
2	5	2	2	2	3	2	2	2	2	2	1	2
4	5	2	1	2	1	2	2	2	2	1	2	2
2	4	2	1	2	1	1	1	5	3	1	1	2
2	4	2	3	3	1	3	3	2	3	2	2	2
4	4	2	1	1	1	1	1	1	1	1	2	2
2	4	2	1	1	2	1	2	2	2	2	2	3
2	3	2	2	1	1	1	1	2	2	2	1	3
2	3	2	2	2	3	2	2	2	1	2	1	3
2	3	3	1	2	2	1	2	1	2	1	3	3
2	3	3	2	2	4	1	1	3	4	4	2	3
2	1	3	3	2	4	1	3	4	2	3	2	3
2	3	3	2	2	3	1	2	2	1	2	1	3
2	2	3	2	4	5	3	4	5	3	4	1	3
2	3	3	2	2	2	2	2	2	1	2	2	3
2	3	3	1	3	5	1	4	3	1	3	1	3
2	2	3	3	3	4	2	3	3	4	2	2	1
1	1	3	1	1	1	1	1	3	1	3	3	1
3	3	1	1	1	1	1	1	1	1	1	2	1
3	1	1	3	2	5	3	3	2	4	3	3	1
3	3	1	4	1	4	1	2	2	1	2	3	1
3	2	1	3	3	3	3	3	2	2	2	4	1
3	4	1	3	1	3	3	3	3	2	3	5	1
3	4	1	3	2	2	3	2	1	1	1	1	3
3	4	2	2	1	3	2	1	3	3	1	5	3
3	4	2	2	2	3	2	2	4	2	2	3	3
3	4	2	3	2	3	2	3	3	2	2	2	3
3	2	2	1	2	2	1	2	1	2	1	3	3
3	4	2	1	1	1	1	1	1	1	1	3	3
3	4	2	1	1	3	1	2	1	1	1	3	3
3	4	1	3	3	4	4	5	5	3	3	2	2
4	2	3	4	2	1	4	4	4	2	2	2	2
5	4	3	3	2	2	2	2	2	2	2	2	2
4	3	3	2	1	3	1	1	2	4	1	3	2
5	2	3	1	1	4	1	1	3	3	3	1	2
2	4	3	3	2	1	1	3	4	1	1	1	2
2	3	3	2	1	1	2	3	3	1	3	1	3
2	3	3	2	2	2	3	3	1	2	1	2	3
3	3	3	1	3	1	1	1	3	1	1	2	3
3	3	3	3	2	2	2	2	4	3	2	2	3
3	3	3	3	3	4	2	2	3	3	2	2	3
4	3	3	3	3	4	3	2	3	3	2	1	3
3	3	3	2	4	1	2	1	1	2	1	2	3
2	3	3	4	5	3	5	4	3	2	5	1	3
3	3	3	2	1	5	4	3	3	3	2	3	3
2	3	3	4	5	4	3	2	4	1	1	1	3
3	3	3	2	3	4	2	2	3	2	2	2	1
2	5	3	2	2	1	1	1	2	2	1	1	1
3	5	2	1	3	2	1	2	2	1	1	2	1
2	5	2	2	3	2	2	3	4	1	1	2	1
3	5	2	3	3	4	1	3	2	3	3	2	1
3	5	2	2	2	3	2	2	2	2	2	1	1
3	5	2	1	2	1	2	2	2	2	1	1	1
3	4	2	1	2	1	1	1	5	3	1	3	3
3	4	2	3	3	1	3	3	2	3	2	2	2
3	4	2	1	1	1	1	1	1	1	1	2	2
3	4	2	1	1	2	1	2	2	2	2	1	2
3	1	2	2	1	1	1	1	2	2	2	1	2
3	1	2	2	2	3	2	2	2	1	2	2	2
3	1	3	1	2	2	1	2	1	2	1	1	3
3	1	3	2	2	4	1	1	3	4	4	2	3
3	1	3	3	2	4	1	3	4	2	3	3	3
4	1	3	2	2	3	1	2	2	1	2	2	3
3	1	3	2	4	5	3	4	5	3	4	3	3
3	1	3	2	2	2	2	2	2	1	2	3	3
3	1	3	1	3	5	1	4	3	1	3	4	2
3	1	3	3	3	4	2	3	3	4	2	5	2
3	1	3	1	1	1	1	1	3	1	3	1	2
3	1	3	1	1	1	1	1	1	1	1	5	2
3	1	3	3	2	5	3	3	2	4	3	3	2
3	1	3	4	1	4	1	2	2	1	2	2	2
3	2	3	3	3	3	3	3	2	2	2	3	3
3	4	3	3	1	3	3	3	3	2	3	3	3
3	4	3	3	2	2	3	2	1	1	1	3	3
3	4	3	2	1	3	2	1	3	3	1	2	3
3	4	2	2	2	3	2	2	4	2	2	2	3
3	4	2	3	2	3	2	3	3	2	2	2	3
3	2	2	1	2	2	1	2	1	2	1	3	3
3	4	2	1	1	1	1	1	1	1	1	1	3
3	4	2	1	1	3	1	2	1	1	1	1	3
3	4	1	3	3	4	4	5	5	3	3	1	3
3	2	3	4	2	1	4	4	4	2	2	2	1
3	4	3	3	2	2	2	2	2	2	2	2	1
3	3	3	2	1	3	1	1	2	4	1	2	1
3	2	3	1	1	4	1	1	3	3	3	1	3
3	4	3	3	2	1	1	3	4	1	1	2	3
3	3	3	2	1	1	2	3	3	1	3	1	3
3	3	3	2	2	2	3	3	1	2	1	3	3
2	3	3	1	3	1	1	1	3	1	1	1	3
2	3	3	3	2	2	2	2	4	3	2	2	3
2	3	3	3	3	4	2	2	3	3	2	1	2
2	3	3	3	3	4	3	2	3	3	2	2	2
2	3	3	2	4	1	2	1	1	2	1	2	2
2	3	3	4	5	3	5	4	3	2	5	2	2
2	3	3	2	1	5	4	3	3	3	2	1	2
2	3	3	4	5	4	3	2	4	1	1	1	2
2	3	3	2	3	4	2	2	3	2	2	3	3
2	5	3	2	2	1	1	1	2	2	1	2	3
2	5	2	1	3	2	1	2	2	1	1	2	3
1	5	2	2	3	2	2	3	4	1	1	1	3
2	5	2	3	3	4	1	3	2	3	3	1	3
2	5	2	2	2	3	2	2	2	2	2	2	3
4	5	2	1	2	1	2	2	2	2	1	1	3
2	4	2	1	2	1	1	1	5	3	1	2	3
2	4	2	3	3	1	3	3	2	3	2	3	3
4	4	2	1	1	1	1	1	1	1	1	2	3
2	4	2	1	1	2	1	2	2	2	2	3	1
2	1	2	2	1	1	1	1	2	2	2	3	1
2	1	2	2	2	3	2	2	2	1	2	4	1
2	1	1	1	2	2	1	2	1	2	1	5	1
2	1	3	2	2	4	1	1	3	4	4	1	1
2	1	3	3	2	4	1	3	4	2	3	5	1
2	1	3	2	2	3	1	2	2	1	2	3	1
2	1	3	2	4	5	3	4	5	3	4	2	1
2	1	3	2	2	2	2	2	2	1	2	3	1
2	1	3	1	3	5	1	4	3	1	3	3	1
2	1	3	3	3	4	2	3	3	4	2	3	1
1	1	3	1	1	1	1	1	3	1	3	2	1
